# Supplementary material for: Proteogenomics decodes the evolution of human ipsilateral breast cancer
Source: Commun Biol. 2023 Feb 2;6:139. doi: 10.1038/s42003-023-04526-6 (PMC9894938; doi:10.1038/s42003-023-04526-6)
Supplement: Supplementary file 4 — Supplementary Data 1 [file 42003_2023_4526_MOESM4_ESM.xlsx]

## Sheet: Sheet1
Supplementary Data 1. Clinical and histopathological characteristics of patient samples included in this study
PATIENT ID	AGE DIAGNOSIS (PT)	IBTRFS	ER status (PT)	PgR status (PT)	ERBB2 status (PT)	Ki67 status (PT)	Tumor grade (PT)	Adjuvant Radiotherapy	Adjuvant Endocrine therapy	Adjuvant Chemotherapy	ER status (IBTR)	PgR status (IBTR)	ERBB2 status (IBTR)	Ki67 status (IBTR)	Tumor grade (IBTR)
S01	69.19	1.93292	negative	negative	normal	high	Grade 3	NO	NO	NO	negative	negative	normal	high	Grade 3
S02	54.74	6.65024	negative	negative	normal	high	Grade 3	YES	NO	NO	negative	negative	normal	high	Grade 3
S03	51.54	0.00821355	positive	negative	normal	high	Grade 3	YES	NO	NO	positive	positive	normal	low	Grade 1
S04	35.24	2.06982	positive	positive	normal	low	Grade 3	YES	NO	NO	positive	positive	normal	high	Grade 3
S05	73.86	7.63313	positive	positive	normal	low	Grade 2	NO	NO	NO	positive	positive	normal	low	Grade 2
S06	71.32	0.977413	negative	negative	normal	high	Grade 2	NO	YES	NO				low
S07	69.48	6.04244	negative	negative				NO	NO	NO	negative	negative	normal	high	Grade 3
S08	72.4	4.7091	positive	negative	normal	low	Grade 2	NO	NO	NO	positive	positive	normal	low	Grade 2
S09	58.73	3.05544	positive	negative				YES	NO	NO	positive	positive	normal	low	Grade 2
S10	57.8	1.75222	negative	negative	normal	low	Grade 3	YES	NO	NO	negative	negative
S11	57.16	3.01437	positive	positive	amplified	low	Grade 2	YES	YES	NO	positive	positive		low
S12	61.33	4.06297	positive	negative	normal	low	Grade 2	NO	YES	NO	positive	positive	normal	low	Grade 2
S13	56.78	2.50787	negative	negative				YES	NO	NO	negative	negative		high
S14	59.29	1.45654	negative	negative	normal	low	Grade 2	YES	NO	YES	negative	negative	normal	low	Grade 3
S15	58.81	9.28953	positive	positive	normal	low	Grade 2	NO	NO	NO	positive	positive	normal	low	Grade 2
S16	48.44	11.4059	negative	negative	normal	high	Grade 3	YES	YES	NO	negative	negative	normal	high	Grade 3
S17	56.58	2.76797	positive	positive	amplified	high	Grade 2	YES	NO	NO	positive	positive	amplified	low	Grade 3
S18	51.5	1.97125	positive	positive	amplified	low	Grade 3	YES	YES	YES	positive	negative	amplified	high	Grade 2
S19	50.39	2.0835	positive	positive	amplified	low	Grade 2	YES	YES	NO	positive	positive	amplified	low	Grade 2
S20	46.97	6.25051	positive	negative	normal	high	Grade 2	YES	NO	YES	positive	negative	normal	low	Grade 2
S21	36.32	18.6831	positive	positive	normal	high	Grade 3	YES	NO	NO	positive	positive	normal	high	Grade 2
S22	40.2	3.19507	positive	negative	normal	low	Grade 2	YES	YES	YES	positive	negative	normal	low	Grade 2
S23	37.67	1.53593	positive	positive	normal	low	Grade 2	NO	NO	NO	positive	positive		low	Grade 2
S24	39.41	1.80698	positive			low	Grade 2	YES	NO	NO	positive	positive	amplified	low	Grade 2
S25	44.22	1.4976	negative	negative	normal	high	Grade 3	YES	NO	YES
S26	32.82	10.423	positive	positive	normal	high	Grade 2	YES	YES	NO	negative	negative	normal	low	Grade 2
S27	47.26	6.96783	positive	positive				YES	NO	YES
*RFS defines time between PT and IBTR
Acronyms: ER: estrogen receptor; ERBB2: ERBB2/Her2, receptor tyrosine-protein kinase erbB-2; Ki67: antigen Ki-67; IBTR: ipsilateral breast tumor recurrence; IBTRFS: ipsilateral breast tumor recurrence-free survival; PT: primary tumor
