# Supplementary material for: Proteogenomics decodes the evolution of human ipsilateral breast cancer
Source: Commun Biol. 2023 Feb 2;6:139. doi: 10.1038/s42003-023-04526-6 (PMC9894938; doi:10.1038/s42003-023-04526-6)
Supplement: Supplementary file 5 — Supplementary Data 2 [file 42003_2023_4526_MOESM5_ESM.xlsx]

## Sheet: Sheet1
Supplementary Data 2. Clinical and histopathological characteristics of primary tumors with no recurrence within 10 years.
PATIENT ID	AGE DIAGNOSIS (PT)	Follow-up time	ER status (PT)	PgR status (PT)	ERBB2 status (PT)	Ki67 status (PT)	Tumor grade (PT)	Adjuvant Radiotherapy	Adjuvant Endocrine therapy	Adjuvant Chemotherapy
V01	59.85	13.0623	negative	negative	normal	high	Grade 3	YES	NO	NO
V02	60.34	18.5845	negative	negative	normal	high	Grade 3	NO	NO	NO
V03	66.51	19.5537	positive	positive				YES	NO	NO
V04	49.05	18.3819	positive	positive	normal	low	Grade 1	YES	NO	NO
V05	66.78	18.6092	positive	positive	normal	low	Grade 1	YES	NO	NO
V06	51.97	17.7413	positive	positive	normal	low	Grade 1	YES	NO	NO
V07	64.28	16.8378	positive	positive	normal	low	Grade 1	YES	NO	NO
V08	67.55	16.6571	positive	positive	normal	low	Grade 2	NO	NO	NO
V09	53.72	16.4627	negative	negative	normal	high	Grade 3	NO	NO	NO
V10	53.72	16.4627	positive	positive	normal	low	Grade 1	YES	NO	NO
V11	57.14	16.2546	positive	positive	normal	low	Grade 1	YES	NO	NO
V12	73.98	17.0021	positive	negative	normal	low	Grade 2	YES	NO	NO
V13	49.48	5.36893	negative	positive	normal	low	Grade 2	YES	NO	NO
V14	49.73	15.7344	positive	positive	normal	low	Grade 1	NO	NO	NO
V15	65.02	15.0773	positive	positive	normal	low	Grade 2	NO	NO	NO
V16	73.81	15.9589	positive	negative	normal	low	Grade 1	NO	YES	NO
V17	62.25	15.05	positive	positive				NO	NO	NO
V18	66.81	14.642	positive	negative	normal	low	Grade 1	NO	NO	NO
V19	42.05	14.527	positive	positive	normal	low	Grade 1	NO	NO	NO
V20	58.84	15.3457	positive	positive	normal	low	Grade 2	NO	NO	NO
V21	57.27	12.5558	negative	negative	normal	high	Grade 3	NO	NO	NO
*RFS defines time between PT and IBTR
Acronyms: ER: estrogen receptor; ERBB2: ERBB2/Her2, receptor tyrosine-protein kinase erbB-2; Ki67: antigen Ki-67; IBTR: ipsilateral breast tumor recurrence; IBTRFS: ipsilateral breast tumor recurrence-free survival; PT: primary tumor
