# Supplementary material for: Proteogenomics decodes the evolution of human ipsilateral breast cancer
Source: Commun Biol. 2023 Feb 2;6:139. doi: 10.1038/s42003-023-04526-6 (PMC9894938; doi:10.1038/s42003-023-04526-6)
Supplement: Supplementary file 6 — Supplementary Data 3 [file 42003_2023_4526_MOESM6_ESM.xlsx]

## Sheet: Sheet1
Supplementary Data 3. Comparison between primary tumor cohorts.
		PRIMARY TUMOR RECURRENCE			PRIMARY TUMOR NO RECURRENCE
		N	%		N	%		p-value
		27	100		21	100
ER*,†	positive	18	66.7		16	76.2		0.536
	negative	9	33.3		5	23.8
PgR*,†	positive	11	40.7		14	66.7		0.143
	negative	15	55.6		7	33.3
Ki-67*,†	low	10	37		15	71.4		0.029
	high	13	48.1		4	19
ERBB2*,†	normal	18	66.7		19	90.5		0.11
	amplified	4	14.8		0	0
Age†	>55	13	48.1		14	66.7		0.249
	<=55	14	51.9		7	33.3
Lymph-node positivity*	positive	10	37		0	0		0.003
	negative	17	63		21	100
Grade*,‡	Low	0	0		10	47.6		<0.001
	Intermediate	14	51.9		5	23.8
	High	9	33.3		4	19
Adjuvant radiotherapy	no	8	29.6		10	47.6		0.24
	yes	19	70.4		11	52.4
Adjuvant endocrine therapy	no	19	70.4		20	95.2		0.058
	yes	8	29.6		1	4.8
Adjuvant chemotherapy	no	21	77.8		21	100		0.028
	yes	6	22.2		0	0
*Missing data
†Fisher exact test
‡Chi-square test
Acronyms: ER, estrogen receptor; ERBB2/Her2, receptor tyrosine-protein kinase erbB-2; Ki-67, antigen Ki-67; PgR, progesterone receptor; TP53, tumor protein p53.
