# Supplementary material for: Proteogenomics decodes the evolution of human ipsilateral breast cancer
Source: Commun Biol. 2023 Feb 2;6:139. doi: 10.1038/s42003-023-04526-6 (PMC9894938; doi:10.1038/s42003-023-04526-6)
Supplement: Supplementary file 7 — Supplementary Data 4 [file 42003_2023_4526_MOESM7_ESM.xlsx]

## Sheet: Fig.1b
PATIENT ID	AGE DIAGNOSIS (PT)	IBTRFS/follow.up.time	IBTRFSi	ER status (PT)	PgR status (PT)	ERBB2 status (PT)	Ki67 status (PT)	Tumor grade (PT)	Adjuvant Radiotherapy	Adjuvant Endocrine therapy	Adjuvant Chemotherapy	ER status (IBTR)	PgR status (IBTR)	ERBB2 status (IBTR)	Ki67 status (IBTR)	Tumor grade (IBTR)
S01	69.19	1.93292	1	negative	negative	normal	high	Grade 3	NO	NO	NO	negative	negative	normal	high	Grade 3
S02	54.74	6.65024	1	negative	negative	normal	high	Grade 3	YES	NO	NO	negative	negative	normal	high	Grade 3
S03	51.54	0.00821355	1	positive	negative	normal	high	Grade 3	YES	NO	NO	positive	positive	normal	low	Grade 1
S04	35.24	2.06982	1	positive	positive	normal	low	Grade 3	YES	NO	NO	positive	positive	normal	high	Grade 3
S05	73.86	7.63313	1	positive	positive	normal	low	Grade 2	NO	NO	NO	positive	positive	normal	low	Grade 2
S06	71.32	0.977413	1	negative	negative	normal	high	Grade 2	NO	YES	NO				low
S07	69.48	6.04244	1	negative	negative				NO	NO	NO	negative	negative	normal	high	Grade 3
S08	72.4	4.7091	1	positive	negative	normal	low	Grade 2	NO	NO	NO	positive	positive	normal	low	Grade 2
S09	58.73	3.05544	1	positive	negative				YES	NO	NO	positive	positive	normal	low	Grade 2
S10	57.8	1.75222	1	negative	negative	normal	low	Grade 3	YES	NO	NO	negative	negative
S11	57.16	3.01437	1	positive	positive	amplified	low	Grade 2	YES	YES	NO	positive	positive		low
S12	61.33	4.06297	1	positive	negative	normal	low	Grade 2	NO	YES	NO	positive	positive	normal	low	Grade 2
S13	56.78	2.50787	1	negative	negative				YES	NO	NO	negative	negative		high
S14	59.29	1.45654	1	negative	negative	normal	low	Grade 2	YES	NO	YES	negative	negative	normal	low	Grade 3
S15	58.81	9.28953	1	positive	positive	normal	low	Grade 2	NO	NO	NO	positive	positive	normal	low	Grade 2
S16	48.44	11.4059	1	negative	negative	normal	high	Grade 3	YES	YES	NO	negative	negative	normal	high	Grade 3
S17	56.58	2.76797	1	positive	positive	amplified	high	Grade 2	YES	NO	NO	positive	positive	amplified	low	Grade 3
S18	51.5	1.97125	1	positive	positive	amplified	low	Grade 3	YES	YES	YES	positive	negative	amplified	high	Grade 2
S19	50.39	2.0835	1	positive	positive	amplified	low	Grade 2	YES	YES	NO	positive	positive	amplified	low	Grade 2
S20	46.97	6.25051	1	positive	negative	normal	high	Grade 2	YES	NO	YES	positive	negative	normal	low	Grade 2
S21	36.32	18.6831	1	positive	positive	normal	high	Grade 3	YES	NO	NO	positive	positive	normal	high	Grade 2
S22	40.2	3.19507	1	positive	negative	normal	low	Grade 2	YES	YES	YES	positive	negative	normal	low	Grade 2
S23	37.67	1.53593	1	positive	positive	normal	low	Grade 2	NO	NO	NO	positive	positive		low	Grade 2
S24	39.41	1.80698	1	positive			low	Grade 2	YES	NO	NO	positive	positive	amplified	low	Grade 2
S25	44.22	1.4976	1	negative	negative	normal	high	Grade 3	YES	NO	YES
S26	32.82	10.423	1	positive	positive	normal	high	Grade 2	YES	YES	NO	negative	negative	normal	low	Grade 2
S27	47.26	6.96783	1	positive	positive				YES	NO	YES

## Sheet: Fig.1c
ENSEMBL	Uniprot.ID	Gene	Intensity.RNA	tissue	ER	SAMPLE
ENSG00000091831	P03372	ESR1	-1.9765	IBTR	neg	S1
ENSG00000091831	P03372	ESR1	-1.77792	PT	neg	S1
ENSG00000091831	P03372	ESR1	-1.5676	IBTR	neg	S2
ENSG00000091831	P03372	ESR1	-1.78533	PT	neg	S2
ENSG00000091831	P03372	ESR1	1.01584	IBTR	pos	S3
ENSG00000091831	P03372	ESR1	0.491368	PT	pos	S3
ENSG00000091831	P03372	ESR1	-0.266096	IBTR	pos	S4
ENSG00000091831	P03372	ESR1	0.407679	PT	pos	S4
ENSG00000091831	P03372	ESR1	0.974228	IBTR	pos	S5
ENSG00000091831	P03372	ESR1	1.0678	PT	pos	S5
ENSG00000091831	P03372	ESR1	-0.36355	PT	neg	S6
ENSG00000091831	P03372	ESR1	-2.01532	IBTR	neg	S7
ENSG00000091831	P03372	ESR1	-0.921539	PT	neg	S7
ENSG00000091831	P03372	ESR1	1.32775	IBTR	pos	S8
ENSG00000091831	P03372	ESR1	0.82461	PT	pos	S8
ENSG00000091831	P03372	ESR1	0.938632	IBTR	pos	S9
ENSG00000091831	P03372	ESR1	1.23451	PT	pos	S9
ENSG00000091831	P03372	ESR1	-1.29442	IBTR	neg	S10
ENSG00000091831	P03372	ESR1	-0.386669	PT	neg	S10
ENSG00000091831	P03372	ESR1	1.108	IBTR	pos	S11
ENSG00000091831	P03372	ESR1	0.910825	PT	pos	S11
ENSG00000091831	P03372	ESR1	-0.311682	IBTR	pos	S12
ENSG00000091831	P03372	ESR1	0.348965	PT	pos	S12
ENSG00000091831	P03372	ESR1	-1.78543	IBTR	neg	S13
ENSG00000091831	P03372	ESR1	-1.09393	PT	neg	S13
ENSG00000091831	P03372	ESR1	-0.624837	IBTR	neg	S14
ENSG00000091831	P03372	ESR1	-0.984469	PT	neg	S14
ENSG00000091831	P03372	ESR1	0.126884	IBTR	pos	S15
ENSG00000091831	P03372	ESR1	0.0204514	PT	pos	S15
ENSG00000091831	P03372	ESR1	-1.54913	IBTR	neg	S16
ENSG00000091831	P03372	ESR1	-0.60454	PT	neg	S16
ENSG00000091831	P03372	ESR1	0.78016	IBTR	pos	S17
ENSG00000091831	P03372	ESR1	0.413615	PT	pos	S17
ENSG00000091831	P03372	ESR1	-0.43291	IBTR	pos	S18
ENSG00000091831	P03372	ESR1	0.137175	PT	pos	S18
ENSG00000091831	P03372	ESR1	-0.122897	IBTR	pos	S19
ENSG00000091831	P03372	ESR1	0.336106	PT	pos	S19
ENSG00000091831	P03372	ESR1	0.648386	IBTR	pos	S20
ENSG00000091831	P03372	ESR1	0.222957	PT	pos	S20
ENSG00000091831	P03372	ESR1	0.906547	IBTR	pos	S21
ENSG00000091831	P03372	ESR1	0.316052	PT	pos	S21
ENSG00000091831	P03372	ESR1	-0.359623	IBTR	pos	S22
ENSG00000091831	P03372	ESR1	0.419434	PT	pos	S22
ENSG00000091831	P03372	ESR1	0.791929	IBTR	pos	S23
ENSG00000091831	P03372	ESR1	1.11087	PT	pos	S23
ENSG00000091831	P03372	ESR1	0.552017	IBTR	pos	S24
ENSG00000091831	P03372	ESR1	0.020525	PT	pos	S24
ENSG00000091831	P03372	ESR1	-1.3569	PT	neg	S25
ENSG00000091831	P03372	ESR1	-1.2192	IBTR	neg	S26
ENSG00000091831	P03372	ESR1	0.193275	PT	pos	S26
ENSG00000091831	P03372	ESR1	0.136928	PT	pos	S27

## Sheet: Fig.1d
ENSEMBL	Uniprot.ID	Gene	Intensity.RNA	tissue	PgR	SAMPLE
ENSG00000082175	P06401	PGR	-1.82486	IBTR	neg	S1
ENSG00000082175	P06401	PGR	-2.0148	PT	neg	S1
ENSG00000082175	P06401	PGR	-2.3462	IBTR	neg	S2
ENSG00000082175	P06401	PGR	-1.55762	PT	neg	S2
ENSG00000082175	P06401	PGR	1.02638	IBTR	pos	S3
ENSG00000082175	P06401	PGR	1.17036	PT	neg	S3
ENSG00000082175	P06401	PGR	-0.85529	IBTR	pos	S4
ENSG00000082175	P06401	PGR	0.674545	PT	pos	S4
ENSG00000082175	P06401	PGR	-0.609002	IBTR	pos	S5
ENSG00000082175	P06401	PGR	0.600451	PT	pos	S5
ENSG00000082175	P06401	PGR	-0.0571185	PT	neg	S6
ENSG00000082175	P06401	PGR	-1.59254	IBTR	neg	S7
ENSG00000082175	P06401	PGR	-0.367171	PT	neg	S7
ENSG00000082175	P06401	PGR	-0.517321	IBTR	pos	S8
ENSG00000082175	P06401	PGR	0.80185	PT	neg	S8
ENSG00000082175	P06401	PGR	1.19022	IBTR	pos	S9
ENSG00000082175	P06401	PGR	-0.333824	PT	neg	S9
ENSG00000082175	P06401	PGR	-1.22413	IBTR	neg	S10
ENSG00000082175	P06401	PGR	-1.76228	PT	neg	S10
ENSG00000082175	P06401	PGR	1.1109	IBTR	pos	S11
ENSG00000082175	P06401	PGR	1.01646	PT	pos	S11
ENSG00000082175	P06401	PGR	-0.206039	IBTR	pos	S12
ENSG00000082175	P06401	PGR	-0.748081	PT	neg	S12
ENSG00000082175	P06401	PGR	-1.55772	IBTR	neg	S13
ENSG00000082175	P06401	PGR	-0.694926	PT	neg	S13
ENSG00000082175	P06401	PGR	-0.315697	IBTR	neg	S14
ENSG00000082175	P06401	PGR	-0.694911	PT	neg	S14
ENSG00000082175	P06401	PGR	0.559094	IBTR	pos	S15
ENSG00000082175	P06401	PGR	0.310833	PT	pos	S15
ENSG00000082175	P06401	PGR	-0.821299	IBTR	neg	S16
ENSG00000082175	P06401	PGR	0.0357294	PT	neg	S16
ENSG00000082175	P06401	PGR	0.464246	IBTR	pos	S17
ENSG00000082175	P06401	PGR	1.31168	PT	pos	S17
ENSG00000082175	P06401	PGR	-1.62554	IBTR	neg	S18
ENSG00000082175	P06401	PGR	1.50311	PT	pos	S18
ENSG00000082175	P06401	PGR	0.474887	IBTR	pos	S19
ENSG00000082175	P06401	PGR	1.532	PT	pos	S19
ENSG00000082175	P06401	PGR	-0.204339	IBTR	neg	S20
ENSG00000082175	P06401	PGR	-0.438311	PT	neg	S20
ENSG00000082175	P06401	PGR	0.167423	IBTR	pos	S21
ENSG00000082175	P06401	PGR	0.740561	PT	pos	S21
ENSG00000082175	P06401	PGR	-1.022	IBTR	neg	S22
ENSG00000082175	P06401	PGR	0.0551348	PT	neg	S22
ENSG00000082175	P06401	PGR	1.099	IBTR	pos	S23
ENSG00000082175	P06401	PGR	1.03308	PT	pos	S23
ENSG00000082175	P06401	PGR	0.997199	IBTR	pos	S24
ENSG00000082175	P06401	PGR	-0.83858	PT	neg	S25
ENSG00000082175	P06401	PGR	-0.932817	IBTR	neg	S26
ENSG00000082175	P06401	PGR	0.685861	PT	pos	S26
ENSG00000082175	P06401	PGR	1.16555	PT	pos	S27

## Sheet: Fig.1e
ENSEMBL	Uniprot.ID	Gene	Intensity.RNA	tissue	grp	KI67	SAMPLE
ENSG00000148773	P46013	MKI67	1.5744	IBTR	REC	high	S1
ENSG00000148773	P46013	MKI67	1.04917	PT	REC	high	S1
ENSG00000148773	P46013	MKI67	1.41764	IBTR	REC	high	S2
ENSG00000148773	P46013	MKI67	0.881937	PT	REC	high	S2
ENSG00000148773	P46013	MKI67	0.374421	IBTR	REC	low	S3
ENSG00000148773	P46013	MKI67	-0.829151	PT	REC	high	S3
ENSG00000148773	P46013	MKI67	-0.213184	IBTR	REC	high	S4
ENSG00000148773	P46013	MKI67	0.960993	PT	REC	low	S4
ENSG00000148773	P46013	MKI67	-0.897245	IBTR	REC	low	S5
ENSG00000148773	P46013	MKI67	-0.92233	PT	REC	low	S5
ENSG00000148773	P46013	MKI67	0.553829	IBTR	REC	low	S6
ENSG00000148773	P46013	MKI67	1.05906	PT	REC	high	S6
ENSG00000148773	P46013	MKI67	1.78855	IBTR	REC	high	S7
ENSG00000148773	P46013	MKI67	-1.06801	IBTR	REC	low	S8
ENSG00000148773	P46013	MKI67	-1.20605	PT	REC	low	S8
ENSG00000148773	P46013	MKI67	-0.543462	IBTR	REC	low	S9
ENSG00000148773	P46013	MKI67	-0.17438	PT	REC	low	S10
ENSG00000148773	P46013	MKI67	-0.167823	IBTR	REC	low	S11
ENSG00000148773	P46013	MKI67	-0.11576	PT	REC	low	S11
ENSG00000148773	P46013	MKI67	-0.814972	IBTR	REC	low	S12
ENSG00000148773	P46013	MKI67	0.573587	PT	REC	low	S12
ENSG00000148773	P46013	MKI67	1.3869	IBTR	REC	high	S13
ENSG00000148773	P46013	MKI67	1.53705	IBTR	REC	low	S14
ENSG00000148773	P46013	MKI67	1.22745	PT	REC	low	S14
ENSG00000148773	P46013	MKI67	-0.370173	IBTR	REC	low	S15
ENSG00000148773	P46013	MKI67	-0.859081	PT	REC	low	S15
ENSG00000148773	P46013	MKI67	1.33319	IBTR	REC	high	S16
ENSG00000148773	P46013	MKI67	-0.0501364	PT	REC	high	S16
ENSG00000148773	P46013	MKI67	0.734936	IBTR	REC	low	S17
ENSG00000148773	P46013	MKI67	0.656789	PT	REC	high	S17
ENSG00000148773	P46013	MKI67	0.819631	IBTR	REC	high	S18
ENSG00000148773	P46013	MKI67	1.09981	PT	REC	low	S18
ENSG00000148773	P46013	MKI67	-0.477595	IBTR	REC	low	S19
ENSG00000148773	P46013	MKI67	-0.285441	PT	REC	low	S19
ENSG00000148773	P46013	MKI67	-0.343939	IBTR	REC	low	S20
ENSG00000148773	P46013	MKI67	-0.388931	PT	REC	high	S20
ENSG00000148773	P46013	MKI67	-0.204973	IBTR	REC	high	S21
ENSG00000148773	P46013	MKI67	0.210051	PT	REC	high	S21
ENSG00000148773	P46013	MKI67	-0.298248	IBTR	REC	low	S22
ENSG00000148773	P46013	MKI67	-0.297378	PT	REC	low	S22
ENSG00000148773	P46013	MKI67	0.370089	IBTR	REC	low	S23
ENSG00000148773	P46013	MKI67	0.338049	PT	REC	low	S23
ENSG00000148773	P46013	MKI67	1.30891	IBTR	REC	low	S24
ENSG00000148773	P46013	MKI67	0.631741	PT	REC	low	S24
ENSG00000148773	P46013	MKI67	1.62531	PT	REC	high	S25
ENSG00000148773	P46013	MKI67	0.65684	IBTR	REC	low	S26
ENSG00000148773	P46013	MKI67	-0.599744	PT	REC	high	S26

## Sheet: Fig.1f
Uniprot.ID	Gene.Name	Intensity.PROTEIN	tissue	PgR	SAMPLE
P06401	PRGR	-1.48051	PT	neg	S2
P06401	PRGR	-0.504407	PT	pos	S4
P06401	PRGR	-1.20263	PT	neg	S9
P06401	PRGR	-0.658676	PT	neg	S10
P06401	PRGR	0.682579	PT	neg	S6
P06401	PRGR	-0.126304	PT	pos	S5
P06401	PRGR	-0.957248	PT	neg	S7
P06401	PRGR	0.730194	PT	pos	S11
P06401	PRGR	-0.288031	PT	neg	S13
P06401	PRGR	-0.122011	PT	neg	S8
P06401	PRGR	1.67176	PT	pos	S18
P06401	PRGR	0.273835	PT	neg	S12
P06401	PRGR	-0.647224	PT	neg	S20
P06401	PRGR	1.76737	PT	pos	S19
P06401	PRGR	1.51835	PT	pos	S17
P06401	PRGR	1.2793	PT	neg	S3
P06401	PRGR	-0.371033	PT	pos	S15
P06401	PRGR	-0.594155	PT	neg	S1
P06401	PRGR	0.761377	PT	neg	S14
P06401	PRGR	-0.249406	PT	pos	S21
P06401	PRGR	-0.702745	PT	neg	S16
P06401	PRGR	0.10501	PT	pos	S26
P06401	PRGR	-1.96308	PT	neg	S22
P06401	PRGR	0.932122	PT	pos	S23
P06401	PRGR	-0.702996	PT	neg	S25
P06401	PRGR	1.09696	PT	pos	S27
P06401	PRGR	-0.657954	IBTR	pos	S4
P06401	PRGR	0.1854	IBTR	neg	S2
P06401	PRGR	-1.04951	IBTR	neg	S10
P06401	PRGR	0.647917	IBTR	pos	S9
P06401	PRGR	0.814905	IBTR	pos	S11
P06401	PRGR	-0.420853	IBTR	neg	S13
P06401	PRGR	0.757261	IBTR	pos	S3
P06401	PRGR	-0.697268	IBTR	neg	S7
P06401	PRGR	-0.542412	IBTR	pos	S5
P06401	PRGR	0.429649	IBTR	pos	S19
P06401	PRGR	-0.128068	IBTR	pos	S8
P06401	PRGR	0.61919	IBTR	pos	S12
P06401	PRGR	-0.979644	IBTR	neg	S1
P06401	PRGR	-0.153106	IBTR	neg	S20
P06401	PRGR	0.282988	IBTR	pos	S17
P06401	PRGR	-0.182392	IBTR	pos	S15
P06401	PRGR	-0.500346	IBTR	neg	S18
P06401	PRGR	0.311019	IBTR	neg	S14
P06401	PRGR	-0.704736	IBTR	neg	S16
P06401	PRGR	-0.769201	IBTR	pos	S21
P06401	PRGR	-0.345767	IBTR	neg	S22
P06401	PRGR	1.99695	IBTR	pos	S24
P06401	PRGR	1.13998	IBTR	pos	S23
P06401	PRGR	-1.75235	IBTR	neg	S26

## Sheet: Fig.1g
Uniprot.ID	Gene.Name	Intensity.PROTEIN	tissue	KI67	SAMPLE
P46013	KI67	2.24744	PT	high	S2
P46013	KI67	0.889315	PT	low	S4
P46013	KI67	-0.233069	PT	low	S10
P46013	KI67	-1.08987	PT	high	S6
P46013	KI67	-0.558624	PT	low	S5
P46013	KI67	-0.901822	PT	low	S11
P46013	KI67	-0.308461	PT	low	S8
P46013	KI67	0.579964	PT	low	S18
P46013	KI67	0.304125	PT	low	S12
P46013	KI67	-0.213188	PT	high	S20
P46013	KI67	-0.742547	PT	low	S19
P46013	KI67	-0.167259	PT	high	S17
P46013	KI67	-1.1284	PT	high	S3
P46013	KI67	-0.323169	PT	low	S15
P46013	KI67	1.9185	PT	high	S1
P46013	KI67	0.683436	PT	low	S14
P46013	KI67	2.08381	PT	low	S24
P46013	KI67	-0.374409	PT	high	S21
P46013	KI67	0.829167	PT	high	S16
P46013	KI67	0.241913	PT	high	S26
P46013	KI67	-0.732739	PT	low	S22
P46013	KI67	0.553009	PT	low	S23
P46013	KI67	1.06583	PT	high	S25
P46013	KI67	-0.813534	IBTR	high	S4
P46013	KI67	-0.575184	IBTR	low	S6
P46013	KI67	1.70238	IBTR	high	S2
P46013	KI67	-0.387244	IBTR	low	S9
P46013	KI67	0.119373	IBTR	low	S11
P46013	KI67	0.702389	IBTR	high	S13
P46013	KI67	0.814576	IBTR	low	S3
P46013	KI67	0.967247	IBTR	high	S7
P46013	KI67	0.366954	IBTR	low	S5
P46013	KI67	-0.682058	IBTR	low	S19
P46013	KI67	-0.991955	IBTR	low	S8
P46013	KI67	-0.646695	IBTR	low	S12
P46013	KI67	1.78236	IBTR	high	S1
P46013	KI67	-1.11193	IBTR	low	S20
P46013	KI67	-0.694435	IBTR	low	S17
P46013	KI67	-1.0681	IBTR	low	S15
P46013	KI67	-0.370198	IBTR	high	S18
P46013	KI67	0.496314	IBTR	low	S14
P46013	KI67	2.23271	IBTR	high	S16
P46013	KI67	-0.090278	IBTR	high	S21
P46013	KI67	-0.371737	IBTR	low	S22
P46013	KI67	0.10607	IBTR	low	S24
P46013	KI67	0.1026	IBTR	low	S23
P46013	KI67	-0.642509	IBTR	low	S26

## Sheet: Fig.1h
ENSEMBL	Gene.name	CNA	TUMOR	HER2.status	SAMPLE
ENSG00000141736	ERBB2	1.89	PT	negative	S1
ENSG00000141736	ERBB2	1.76	PT	negative	S2
ENSG00000141736	ERBB2	2	PT	negative	S3
ENSG00000141736	ERBB2	2.17	PT	negative	S4
ENSG00000141736	ERBB2	1.68	PT	negative	S5
ENSG00000141736	ERBB2	2.04	PT	negative	S6
ENSG00000141736	ERBB2	2	PT	negative	S8
ENSG00000141736	ERBB2	2.02	PT	negative	S10
ENSG00000141736	ERBB2	13.16	PT	amplified	S11
ENSG00000141736	ERBB2	2.02	PT	negative	S12
ENSG00000141736	ERBB2	1.93	PT	negative	S14
ENSG00000141736	ERBB2	1.98	PT	negative	S15
ENSG00000141736	ERBB2	1.97	PT	negative	S16
ENSG00000141736	ERBB2	7.96	PT	amplified	S17
ENSG00000141736	ERBB2	12.74	PT	amplified	S18
ENSG00000141736	ERBB2	7.63	PT	amplified	S19
ENSG00000141736	ERBB2	2.51	PT	negative	S20
ENSG00000141736	ERBB2	2.07	PT	negative	S21
ENSG00000141736	ERBB2	2.18	PT	negative	S22
ENSG00000141736	ERBB2	2.01	PT	negative	S23
ENSG00000141736	ERBB2	1.94	PT	negative	S25
ENSG00000141736	ERBB2	2.02	PT	negative	S26
ENSG00000141736	ERBB2	1.61	IBTR	negative	S1
ENSG00000141736	ERBB2	2.02	IBTR	negative	S2
ENSG00000141736	ERBB2	2.01	IBTR	negative	S3
ENSG00000141736	ERBB2	2.05	IBTR	negative	S4
ENSG00000141736	ERBB2	1.6	IBTR	negative	S5
ENSG00000141736	ERBB2	2.4	IBTR	negative	S7
ENSG00000141736	ERBB2	2	IBTR	negative	S8
ENSG00000141736	ERBB2	1.97	IBTR	negative	S9
ENSG00000141736	ERBB2	2.02	IBTR	negative	S12
ENSG00000141736	ERBB2	1.78	IBTR	negative	S14
ENSG00000141736	ERBB2	2	IBTR	negative	S15
ENSG00000141736	ERBB2	1.85	IBTR	negative	S16
ENSG00000141736	ERBB2	4.27	IBTR	amplified	S17
ENSG00000141736	ERBB2	63.88	IBTR	amplified	S18
ENSG00000141736	ERBB2	6.94	IBTR	amplified	S19
ENSG00000141736	ERBB2	3.77	IBTR	negative	S20
ENSG00000141736	ERBB2	2.06	IBTR	negative	S21
ENSG00000141736	ERBB2	2.68	IBTR	negative	S22
ENSG00000141736	ERBB2	15.58	IBTR	amplified	S24
ENSG00000141736	ERBB2	1.76	IBTR	negative	S26

## Sheet: Fig.1i
ENSEMBL	Uniprot.ID	Gene	Intensity.RNA	tissue	HER2	SAMPLE
ENSG00000141736	P04626	ERBB2	-0.787887	IBTR	negative	S1
ENSG00000141736	P04626	ERBB2	-1.38109	IBTR	negative	S2
ENSG00000141736	P04626	ERBB2	0.731608	IBTR	negative	S3
ENSG00000141736	P04626	ERBB2	-0.0104585	IBTR	negative	S4
ENSG00000141736	P04626	ERBB2	-0.326024	IBTR	negative	S5
ENSG00000141736	P04626	ERBB2	-0.5119	IBTR	negative	S7
ENSG00000141736	P04626	ERBB2	0.191163	IBTR	negative	S8
ENSG00000141736	P04626	ERBB2	-0.170826	IBTR	negative	S9
ENSG00000141736	P04626	ERBB2	0.0445275	IBTR	negative	S12
ENSG00000141736	P04626	ERBB2	-0.0954298	IBTR	negative	S14
ENSG00000141736	P04626	ERBB2	-0.762181	IBTR	negative	S15
ENSG00000141736	P04626	ERBB2	-0.824115	IBTR	negative	S16
ENSG00000141736	P04626	ERBB2	1.05954	IBTR	amplified	S17
ENSG00000141736	P04626	ERBB2	2.82304	IBTR	amplified	S18
ENSG00000141736	P04626	ERBB2	1.66787	IBTR	amplified	S19
ENSG00000141736	P04626	ERBB2	0.365045	IBTR	negative	S20
ENSG00000141736	P04626	ERBB2	-0.235167	IBTR	negative	S21
ENSG00000141736	P04626	ERBB2	0.6953	IBTR	negative	S22
ENSG00000141736	P04626	ERBB2	2.19938	IBTR	amplified	S24
ENSG00000141736	P04626	ERBB2	-0.615442	IBTR	negative	S26
ENSG00000141736	P04626	ERBB2	-1.08171	PT	negative	S1
ENSG00000141736	P04626	ERBB2	-1.03209	PT	negative	S2
ENSG00000141736	P04626	ERBB2	-0.0757592	PT	negative	S3
ENSG00000141736	P04626	ERBB2	-0.125545	PT	negative	S4
ENSG00000141736	P04626	ERBB2	-0.622069	PT	negative	S5
ENSG00000141736	P04626	ERBB2	-0.73979	PT	negative	S6
ENSG00000141736	P04626	ERBB2	-0.277483	PT	negative	S8
ENSG00000141736	P04626	ERBB2	0.100114	PT	negative	S10
ENSG00000141736	P04626	ERBB2	2.06955	PT	amplified	S11
ENSG00000141736	P04626	ERBB2	-0.620324	PT	negative	S12
ENSG00000141736	P04626	ERBB2	-0.497341	PT	negative	S14
ENSG00000141736	P04626	ERBB2	-0.0409754	PT	negative	S15
ENSG00000141736	P04626	ERBB2	-0.995952	PT	negative	S16
ENSG00000141736	P04626	ERBB2	1.57668	PT	amplified	S17
ENSG00000141736	P04626	ERBB2	1.77285	PT	amplified	S18
ENSG00000141736	P04626	ERBB2	1.68376	PT	amplified	S19
ENSG00000141736	P04626	ERBB2	-0.089604	PT	negative	S20
ENSG00000141736	P04626	ERBB2	-0.214028	PT	negative	S21
ENSG00000141736	P04626	ERBB2	-0.212822	PT	negative	S22
ENSG00000141736	P04626	ERBB2	-0.183001	PT	negative	S23
ENSG00000141736	P04626	ERBB2	-1.23882	PT	negative	S25
ENSG00000141736	P04626	ERBB2	-0.476414	PT	negative	S26

## Sheet: Fig.1j
Uniprot.ID	Gene.Name	Intensity.PROTEIN	tissue	HER2	ID.scample
P04626	ERBB2	-0.483882	PT	negative	S2
P04626	ERBB2	-0.50209	PT	negative	S4
P04626	ERBB2	-0.452157	PT	negative	S10
P04626	ERBB2	-0.241923	PT	negative	S6
P04626	ERBB2	-0.431456	PT	negative	S5
P04626	ERBB2	1.92038	PT	amplified	S11
P04626	ERBB2	-0.792548	PT	negative	S8
P04626	ERBB2	1.03246	PT	amplified	S18
P04626	ERBB2	-0.806315	PT	negative	S12
P04626	ERBB2	-0.587951	PT	negative	S20
P04626	ERBB2	0.870563	PT	amplified	S19
P04626	ERBB2	0.252856	PT	amplified	S17
P04626	ERBB2	-0.741004	PT	negative	S3
P04626	ERBB2	-0.436639	PT	negative	S15
P04626	ERBB2	-1.05687	PT	negative	S1
P04626	ERBB2	-0.853238	PT	negative	S14
P04626	ERBB2	-0.23112	PT	negative	S21
P04626	ERBB2	-0.506564	PT	negative	S16
P04626	ERBB2	0.098886	PT	negative	S26
P04626	ERBB2	0.258445	PT	negative	S22
P04626	ERBB2	0.119478	PT	negative	S23
P04626	ERBB2	-0.183681	PT	negative	S25
P04626	ERBB2	-0.335393	IBTR	negative	S4
P04626	ERBB2	-0.0116768	IBTR	negative	S2
P04626	ERBB2	-0.683648	IBTR	negative	S9
P04626	ERBB2	-0.256888	IBTR	negative	S3
P04626	ERBB2	-0.689068	IBTR	negative	S7
P04626	ERBB2	0.220374	IBTR	negative	S5
P04626	ERBB2	2.31213	IBTR	amplified	S19
P04626	ERBB2	-0.884832	IBTR	negative	S8
P04626	ERBB2	-0.703111	IBTR	negative	S12
P04626	ERBB2	-0.539472	IBTR	negative	S1
P04626	ERBB2	-0.333249	IBTR	negative	S20
P04626	ERBB2	-0.326456	IBTR	amplified	S17
P04626	ERBB2	-0.783345	IBTR	negative	S15
P04626	ERBB2	3.27284	IBTR	amplified	S18
P04626	ERBB2	-0.801013	IBTR	negative	S14
P04626	ERBB2	-0.205167	IBTR	negative	S16
P04626	ERBB2	-0.113761	IBTR	negative	S21
P04626	ERBB2	-0.0252848	IBTR	negative	S22
P04626	ERBB2	3.78703	IBTR	amplified	S24
P04626	ERBB2	0.0185293	IBTR	negative	S26

## Sheet: Fig.2b
Signature	mutational.signature.DELTA	ID.SAMPLE
Signature.01	0.00352461	S1
Signature.03	0.0751624	S1
Signature.05	-0.0861625	S1
Signature.09	-0.00573931	S1
Signature.01	0.00415366	S2
Signature.03	0.0482167	S2
Signature.05	-0.0614299	S2
Signature.09	0.0148224	S2
Signature.01	-0.026279	S3
Signature.03	0.0576934	S3
Signature.05	-0.155244	S3
Signature.09	-0.0068918	S3
Signature.01	-0.0162323	S4
Signature.03	0.0581877	S4
Signature.05	-0.15547	S4
Signature.09	0.0546936	S4
Signature.01	-0.0280991	S5
Signature.03	-0.0185758	S5
Signature.05	-0.0624834	S5
Signature.09	-0.00236648	S5
Signature.01	-0.0293391	S6
Signature.03	0.0471488	S6
Signature.05	-0.0619949	S6
Signature.09	0.00483646	S6
Signature.01	0.00814784	S7
Signature.03	-0.11583	S7
Signature.05	0.0436683	S7
Signature.09	-0.00728352	S7
Signature.01	0.00385489	S8
Signature.03	0.00541357	S8
Signature.05	-0.0651381	S8
Signature.09	0	S8
Signature.01	0.0292042	S9
Signature.03	0.0914346	S9
Signature.05	0.013504	S9
Signature.09	-0.0141692	S9
Signature.01	-0.0266264	S10
Signature.03	0.0768708	S10
Signature.05	-0.0205114	S10
Signature.09	0.0165868	S10
Signature.01	0.0407517	S11
Signature.03	0.0174868	S11
Signature.05	0.211637	S11
Signature.09	-0.0109987	S11
Signature.01	0.000197327	S12
Signature.03	0.00906669	S12
Signature.05	0.0511412	S12
Signature.09	-0.00225653	S12
Signature.01	-0.00148893	S13
Signature.03	0.0666535	S13
Signature.05	-0.0465751	S13
Signature.09	0.0158885	S13
Signature.01	-0.0768214	S14
Signature.03	0.053868	S14
Signature.05	-0.304238	S14
Signature.09	0.0801492	S14
Signature.01	0.0177377	S15
Signature.03	-0.0197762	S15
Signature.05	0.0161686	S15
Signature.09	0.00336577	S15
Signature.01	-0.035977	S16
Signature.03	0.127559	S16
Signature.05	0.0457665	S16
Signature.09	0.0704352	S16
Signature.01	-0.00869151	S17
Signature.03	0.0247585	S17
Signature.05	0.000634809	S17
Signature.09	0.00176428	S17
Signature.01	-0.0201617	S18
Signature.03	-0.0215067	S18
Signature.05	0.0653589	S18
Signature.09	0.00589121	S18
Signature.01	-0.0249985	S19
Signature.03	0.022753	S19
Signature.05	-0.0232727	S19
Signature.09	0.00568243	S19
Signature.01	0.00152404	S20
Signature.03	0.0535804	S20
Signature.05	-0.00269913	S20
Signature.09	0.00840762	S20
Signature.01	-0.0532316	S21
Signature.03	0.037451	S21
Signature.05	-0.0496574	S21
Signature.09	0.0106817	S21
Signature.01	-0.032818	S22
Signature.03	0.0442109	S22
Signature.05	-0.128147	S22
Signature.09	0.0129546	S22
Signature.01	-0.00477193	S23
Signature.03	-0.00577265	S23
Signature.05	0.0342836	S23
Signature.09	-0.00137375	S23
Signature.01	-0.0176178	S24
Signature.03	0.00248424	S24
Signature.05	-0.0363699	S24
Signature.09	0.00900567	S24
Signature.01	-0.0211786	S25
Signature.03	0.101292	S25
Signature.05	-0.143197	S25
Signature.09	0.0477075	S25
Signature.01	-0.0775399	S26
Signature.03	-0.0050392	S26
Signature.05	-0.0743218	S26
Signature.09	0.032059	S26
Signature.01	-0.0266689	S27
Signature.03	-0.00236983	S27
Signature.05	0.0919434	S27
Signature.09	0	S27

[truncated: 10 more sheets: Fig.2c-e, Fig.3b-d, Fig.3h-j, Fig.4b, Fig.5e, Fig.5f, Fig.5gh, Fig.5i, Fig.6a, Fig.6b-f]
